# Supplementary material for: Eco-Friendly Extraction, Structure, and Gel Properties of ι-Carrageenan Extracted Using Ca(OH)2
Source: Mar Drugs. 2022 Jun 27;20(7):419. doi: 10.3390/md20070419 (PMC9322172; doi:10.3390/md20070419)
Supplement: Supplementary file 1 [file marinedrugs-20-00419-s001.zip]

Archive with 1 entries (1 files):
- marinedrugs-1746791-supplementary.pdf
